# Supplementary material for: Whole-Genome Sequencing Unveils the Uniqueness of Yushu Yaks (Bos grunniens)
Source: Int J Mol Sci. 2025 Apr 19;26(8):3879. doi: 10.3390/ijms26083879 (PMC12027638; doi:10.3390/ijms26083879)
Supplement: Supplementary file 1 [file ijms-26-03879-s001.zip]

Archive with 1 entries (1 files):
- ijms-3473072-supplementary.xlsx
