# Supplementary material for: Whole-Genome Sequencing Unveils the Uniqueness of Yushu Yaks (Bos grunniens)
Source: Int J Mol Sci. 2025 Apr 19;26(8):3879. doi: 10.3390/ijms26083879 (PMC12027638; doi:10.3390/ijms26083879)
Supplement: Supplementary file 1 [file ijms-26-03879-s001.zip › ijms-3473072-supplementary.xlsx]

## Sheet: S1
Serial Number	Sample Name	Qubit (ng/µl)	Volume (µl)	Total Amount (µg)	Sample Grade	Quality Control Result
1	YS1	20.4	45	0.92	A	Qualified
2	YS2	65	45	2.93	A	Qualified
3	YS3	83.6	45	3.76	A	Qualified
4	YS4	62.2	45	2.8	A	Qualified
5	YS5	95	45	4.28	A	Qualified
6	YS6	33.4	45	1.5	A	Qualified
7	YS7	56.8	45	2.56	A	Qualified
8	YS8	88.8	45	4	A	Qualified
9	YS9	79.2	45	3.56	A	Qualified
10	YS10	81.6	45	3.67	A	Qualified
11	YS11	42	45	1.89	A	Qualified
12	YS12	34.2	45	1.54	A	Qualified
13	YS13	76.8	45	3.46	A	Qualified
14	YS14	81.6	45	3.67	A	Qualified
15	YS15	82.8	45	3.73	A	Qualified
16	YS16	83.4	45	3.75	A	Qualified
17	YS17	51.4	45	2.31	A	Qualified
18	YS18	40.6	45	1.83	A	Qualified

## Sheet: S2
Sample Name	Original Reads Count	Aligned Reads Count	Alignment Rate	Coverage	Sequencing Depth
YS1	492101792	465588252	0.9944	0.9649	21.24
YS2	483380838	450828436	0.9938	0.9634	18.87
YS3	429826026	401082510	0.9932	0.9656	21.69
YS4	681507616	637047730	0.9952	0.9711	33.36
YS5	620436632	578677982	0.9945	0.9699	26.83
YS6	580554985	536523450	0.991	0.9675	24.88
YS7	426367424	394377128	0.9954	0.9637	18.93
YS8	490829592	465002068	0.9941	0.9732	38.55
YS9	561317548	528574466	0.9914	0.9641	18.88
YS10	417909793	395893290	0.9909	0.9656	21.2
YS11	426981681	402158630	0.9938	0.9639	18.44
YS12	504578855	470683970	0.9947	0.9692	28.6
YS13	780318824	729244838	0.9946	0.9691	26.68
YS14	659839317	602765088	0.996	0.9675	24.7
YS15	608995917	570027480	0.9936	0.9638	18.29
YS16	434689698	406237942	0.9938	0.9652	21.46
YS17	926667134	861014536	0.9953	0.9683	24.96
YS18	429785207	404927050	0.9928	0.9644	19.11

## Sheet: S3
Chromosome	Number of SNPs
1	1341216
2	1150103
3	1019237
4	1049952
5	1147415
6	1167722
7	997262
8	964451
9	891003
10	928357
11	771665
12	697065
13	907652
14	728792
15	915866
16	725093
17	636540
18	617445
19	515672
20	581682
21	531499
22	525138
23	495202
24	733227
25	432036
26	355293
27	431554
28	429626
29	507403

## Sheet: S4
Category		Count	Percentage
Exon	Synonymous mutation	97277	0.00413
	Nonsynonymous mutation	104904	0.00445
	Acquisition of stop codons	2735	0.00012
	Loss of stop codons	285	1e-05
	Other types	45795	0.00194
Introns		7774645	0.32972
Upstream of the gene		162488	0.00689
Downstream of the gene		161455	0.00685
Splicing site		1038	4e-05
5' untranslated region		20914	0.00089
3' untranslated region		43831	0.00186
Intergenic region		15164159	0.64311

## Sheet: S5
Classification		Number	Percentage
Exon	Frameshift deletion	244	0.01456
	Frameshift insertion	3	0.00018
	Frameshift substitution	24	0.00143
	Non-frameshift deletion	47	0.0028
	Non-frameshift insertion	2	0.00012
	Non-frameshift substitution	33	0.00197
	Acquisition of stop codons	8	0.00048
	Synonymous mutation	2	0.00012
	Other types	66	0.00394
Intron		5603	0.33433
Upstream of the gene		114	0.0068
Downstream of the gene		120	0.00716
Splicing site		130	0.00776
5' untranslated region		23	0.00137
3' untranslated region		30	0.00179
Intergenic region		10310	0.61519

## Sheet: S6
Chromosome	Number of ROH (Runs of Homozygosity)
1	1240
2	1225
3	871
4	851
5	982
6	924
7	874
8	956
9	1029
10	855
11	654
12	907
13	690
14	723
15	718
16	628
17	657
18	647
19	604
20	541
21	518
22	522
23	494
24	517
25	385
26	425
27	282
28	322
29	313

## Sheet: S7
Sample	Inbreeding Coefficient
YS1	0.0605
YS2	0.0572
YS3	0.0595
YS4	0.074
YS5	0.0491
YS6	0.0746
YS7	0.0657
YS8	0.0514
YS9	0.0634
YS10	0.0808
YS11	0.066
YS12	0.0538
YS13	0.0612
YS14	0.0607
YS15	0.052
YS16	0.065
YS17	0.0719
YS18	0.0706

## Sheet: S8
IHS	TAJIMD	CLR	PI
A4GNT	AATF	ABHD12	AAAS
AARS1	AATK	ABHD2	AAMP
ABCB4	ABCB8	ABRA	ABCA7
ABCC1	ABCF3	ACAN	ABCB4
ABHD12B	ACACB	ACD	ABCC10
ABHD17B	ACKR2	ACKR3	ABCF3
ABHD2	ACVR2A	ACSF3	ABHD17A
ABI2	ADAMTS9	ACSS1	ABHD5
ABL1	ADAMTSL3	ACTRT3	ABI1
ABLIM1	ADAR	ADAMTS15	ABL1
ABTB3	ADARB2	ADCK2	ACACB
ACOT11	ADCK5	ADCYAP1R1	ACADS
ACOT7	ADRA1A	ADRM1	ACADVL
ACOXL	AFF1	AGRP	ACAP1
ACSBG2	AKAP8	AMFR	ACAP2
ACSS3	AKAP8L	ANKEF1	ACAP3
ACTR1B	AKT3	ANKFY1	ACBD5
ADA	ALCAM	ANKRD11	ACBD7
ADAD1	ALX4	ANKRD16	ACD
ADAM22	AMBRA1	ANKRD42	ACE
ADGRF5	AMDHD2	ANKRD54	ACKR3
ADGRG7	AMPD2	ANKS1A	ACLY
ADIPOR2	ANKFY1	ANTXR2	ACO2
ADNP2	ANKHD1	APCS	ACOX1
AEN	AP2M1	APMAP	ACP4
AFF3	APBB3	APRT	ACRBP
AGO4	APC2	AQP1	ACSBG1
AHCYL2	APEH	ARHGEF3	ACTG1
AK2	APRT	ARMC6	ACTN1
AK5	ARID1B	ARPIN	ACTR1A
AKAP7	ARL5C	ARRDC2	ACVR2A
AKT3	ASCC3	ASAP1	ADAM15
ALDH1A3	ASIC3	ASB13	ADAM33
ALDH1L2	ATP2A2	ASB18	ADAMTS9
ALDH2	ATRN	ATE1	ADAMTSL5
ALDH3A2	BAIAP2	ATP23	ADCK2
ALG2	BAIAP2L1	ATP2A3	ADCK5
ALPK1	BCAM	ATP6V0D1	ADCY5
ANAPC4	BCL6	B3GNT3	ADCY7
ANGPT4	BCR	B3GNT9	ADCYAP1R1
ANKRD11	BMP2	BAIAP2L2	ADGRB2
ANKRD13A	BRAF	BANP	ADGRG1
ANKRD50	BRCA2	BEAN1	ADGRL2
ANTXR1	BSN	BLTP3A	ADIPOR1
ANXA3	BTAF1	BRAF	ADNP
AP3B1	BVES	BTBD16	ADPRH
APCS	C1QTNF6	BTBD18	AFAP1L1
APLP2	C2CD2L	C16orf86	AFG2A
APP	C3orf70	C1orf116	AFTPH
ARAP2	CABIN1	C22orf23	AGAP2
AREL1	CACNA2D2	C4BPA	AGBL5
ARHGAP20	CACNB1	C4BPB	AGO1
ARHGEF3	CASKIN1	CA5A	AGO2
ARL6IP1	CASP2	CA7	AGO4
ARL9	CASP8	CABLES2	AGPAT3
ARMH4	CATSPER3	CADM1	AGPS
ASAP2	CCDC154	CALHM1	AGRN
ASB10	CCDC92	CALHM2	AGRP
ASDURF	CCNE2	CALHM3	AHCYL1
ASF1A	CD226	CAMKK1	AHDC1
ATF1	CDK2AP1	CARD14	AK9
ATG4B	CDK5	CASP8	AKAP10
ATP2C2	CDON	CBFA2T3	AKAP6
ATP5PB	CDT1	CBFB	AKAP8
ATP8B4	CENPJ	CCDC124	AKAP8L
B3GAT2	CEP68	CCDC40	AKIRIN2
B3GNT3	CEP95	CCDC77	AKT2
B3GNT6	CFAP100	CCDC83	ALAD
BACH2	CFAP65	CCDC90B	ALDH18A1
BAG2	CHFR	CCDC92B	ALDH3A1
BBOF1	CHGA	CCN1	ALDOA
BCL7B	CHRM3	CCND1	ALDOC
BCR	CHRNB1	CCNH	ALG3
BECN2	CHRNB2	CDC42EP4	ALG6
BLTP1	CIMIP2A	CDH1	ALKBH5
BMERB1	CISD3	CDH15	ALOX12
BMPR1B	CLCN1	CDH16	ALOX12B
BMT2	CLCN7	CDH3	ALOX15B
BRD7	CLIP4	CDH4	ALOXE3
BSND	CLUH	CDH5	ALX3
BST1	CORO2B	CDK10	ALX4
C11orf97	COX10	CDT1	AMDHD2
C12orf50	CPA3	CENPQ	AMIGO3
C12orf76	CPB1	CENPT	AMN
C14orf28	CPEB3	CERS1	AMPD2
C18orf21	CPNE2	CES2	AMT
C19orf53	CRAMP1	CES3	ANGPT2
C1S	CRB3	CES4A	ANKFY1
C21orf140	CREB3L4	CES5A	ANKHD1
C6orf58	CRTC2	CFAP52	ANKRD12
C8orf90	CSRNP1	CFLAR	ANKRD13B
C9orf85	CSRP1	CGNL1	ANKRD17
CA13	CTCF	CGRRF1	ANKRD35
CACNG2	CTIF	CHMP1A	ANKRD37
CAMK1G	CTSZ	CHN2	ANKRD52
CAMK4	CYB561D2	CHSY1	ANKRD6
CAPG	CYB5D2	CIAO1	ANKRD65
CAPN13	CYSRT1	CIBAR2	ANKZF1
CAVIN3	CYTH3	CILP2	ANTKMT
CC2D1A	DDX5	CKLF	ANXA9
CCDC149	DEFB123	CLCN6	AP1G1
CCDC182	DEFB124	CLDN17	AP1G2
CCDC190	DENND10	CLMP	AP2M1
CCDC198	DENND1C	CLUH	AP3D1
CD109	DENND4B	CMIP	AP4B1
CD164	DENND5A	CMTM2	APBA1
CD244	DGKD	CMTM3	APBB2
CD274	DGKZ	CMTM4	APBB3
CD47	DLG1	CNIH2	APC2
CDC123	DNAH7	COG1	APCDD1L
CDC14A	DNAJC13	COG8	APEH
CDCA8	DNAJC5G	COL24A1	APH1A
CDH18	DNMT3A	COLEC12	APOD
CDH19	DPCD	COMP	APRT
CDH2	DST	COPE	AQP1
CDH9	DUSP11	COX10	ARB2A
CDKN3	DVL3	CPNE7	ARCN1
CDON	DYM	CPVL	ARG1
CDYL	E4F1	CRHR2	ARHGAP23
CEMIP	EBF1	CRISP1	ARHGAP39
CEP104	EBF3	CRISP2	ARHGAP45
CEP290	EDC4	CRISP3	ARHGAP9
CEP44	EDEM2	CRISPLD2	ARHGEF16
CEP83	EGLN3	CRLF1	ARHGEF17
CEP89	EIF3A	CRTC1	ARHGEF25
CFAP100	EIF4EBP3	CSNK1E	ARHGEF39
CFAP206	ELF2	CST3	ARID1A
CFAP20DC	EML4	CST7	ARID1B
CFAP44	EMSY	CST8	ARID2
CFAP58	EP300	CSTF3	ARID3A
CHAMP1	EPAS1	CSTL1	ARID4A
CHCHD6	EPHA4	CTCF	ARIH2
CHERP	EPS15L1	CTDSPL2	ARL16
CHMP3	ERBB2	CTNND1	ARL3
CLASP2	ERMN	CTU2	ARL6IP6
CLDN10	ESPL1	CYB5B	ARMC8
CLDN12	EYA2	CYB5D2	ARMH3
CLEC4A	FA2H	CYBA	ARPC2
CLEC4D	FAM120A	DAPK1	ARPC4
CLEC4F	FAM43A	DDAH1	ARRDC2
CLEC6A	FAM83D	DDHD1	ARRDC3
CLNK	FARP1	DDIAS	ART1
CLPB	FASTK	DDX11	ASAP1
CNDP1	FAT2	DDX17	ASB2
CNDP2	FBXO2	DDX28	ASB7
CNGA3	FBXW8	DDX49	ASCC3
CNGB3	FGF11	DEFB114	ASF1B
CNIH1	FGF22	DEK	ASGR1
CNTN3	FKRP	DENND2A	ASH1L
CNTNAP4	FLACC1	DEPDC7	ASPN
COG2	FOXP1	DERPC	ASPRV1
COL22A1	FRMD5	DGKE	ASXL1
COL3A1	FSTL3	DHRS7C	ASXL3
COL4A4	FUT2	DLG2	ASZ1
COPE	FUT8	DLG5	ATAD2
COPS7B	GALNS	DLGAP2	ATAD2B
COQ10B	GALNT5	DMC1	ATF2
CORIN	GFI1B	DPEP1	ATF7
COX7B2	GFUS	DPEP2	ATF7IP
CREG1	GIPC3	DPEP3	ATG5
CRIM1	GLDC	DRAXIN	ATOH8
CRKL	GLI3	DUS2	ATOSB
CRMP1	GLS	DYNC1LI2	ATP10B
CRYBG1	GNAI3	E2F4	ATP11B
CSF1R	GNAT2	EBF1	ATP12A
CSTPP1	GOLGA3	EDC4	ATP13A1
CTF1	GPR26	EFCAB5	ATP13A2
CTNNA1	GRHL3	EIF3L	ATP13A3
CXCL8	GRINA	EIF4A3	ATP2A1
CYP11A1	GRK1	ELL	ATP2A2
CYP39A1	GSDMD	ELMO3	ATP4B
CYP4B1	GSK3B	EMB	ATP5F1B
CYTH1	GSTCD	EMX2	ATP5F1D
DAAM1	GTF3C5	ENKD1	ATP5MC3
DAPK1	GYG1	ENTPD6	ATP6V0B
DCDC2C	HAO2	EPB41L4A	ATP6V0D1
DCLK1	HDAC4	EXOC3L1	ATP6V1A
DCLK2	HHIPL1	EYA2	ATP8B2
DCLK3	HINFP	FADD	ATP8B4
DDR1	HMG20B	FAIM	ATPAF2
DDX10	HOPX	FAM204A	ATRIP
DDX49	HORMAD2	FBXL8	ATXN1L
DEPTOR	HOXB6	FBXO31	ATXN2
DEUP1	HOXB8	FBXO33	ATXN2L
DHX32	HOXB9	FBXO6	ATXN7
DLD	HOXD3	FCGR1A	AURKAIP1
DLEC1	HP1BP3	FCHO1	AURKB
DNAAF11	HS3ST3A1	FCRL1	AVIL
DNAH5	HSPA4	FCRL3	AZIN1
DNAI4	HTR2B	FCRL4	B3GALT2
DNAJC6	IARS1	FERMT2	B3GLCT
DOCK9	ICA1	FGF3	B3GNT8
DOK5	IDH2	FGF4	B4GALT1
DPYSL2	IFT122	FGFR4	B4GALT5
DRC1	IGF1	FKBP14	BAG4
DSCAM	IGF2BP2	FLACC1	BAG5
DSCC1	IHH	FMO1	BAHCC1
DTHD1	INPP5F	FMO2	BAIAP2
DTYMK	INSRR	FMO3	BANP
DYNC2I2	JPT2	FNDC7	BAZ1B
DZANK1	JTB	FOXC2	BAZ2A
DZIP1L	KCNH5	FOXF1	BBC3
EDARADD	KCTD5	FOXM1	BCAN
EDDM13	KHSRP	FOXN2	BCAR3
EEA1	KIAA1958	FOXN3	BCKDHA
EFCAB5	KIF27	FTO	BCKDK
EFCAB7	KIT	FXYD2	BCL11A
EFHB	KLF13	FZD4	BCL11B
EFHC1	KLF15	GAA	BCL2
EIF5B	KLHDC4	GABRG3	BCL2L12
ELMOD3	KRT14	GALNS	BCL2L15
EMB	KSR1	GALNTL5	BCL6
EMP3	LAMB1	GALR3	BCL6B
ENPP6	LCLAT1	GAN	BCL7B
EPB41L4B	LDHD	GARS1	BDNF
EPHA10	LEF1	GATA3	BEAN1
EPHA3	LIMD2	GATA6	BEND4
EPHX1	LRCH3	GATAD2A	BHLHA15
EPYC	LRRC51	GBX2	BHMT
ERGIC1	LSG1	GCAT	BICD2
ERP29	MAB21L1	GDF15	BICDL2
ESRP1	MAFA	GEMIN2	BICRA
EXPH5	MAMSTR	GFOD2	BIN3
F10	MAP3K3	GFRA2	BIRC6
F5	MAPK15	GGA1	BLM
FAM135B	MAPKAP1	GGCT	BLZF1
FAM234A	MDFI	GHRHR	BMAL1
FAM3B	MDN1	GK5	BMI1
FANCC	MEGF6	GLP2R	BMP2
FANCI	MEIG1	GLRX5	BNC1
FANK1	METTL23	GLT1D1	BNIPL
FARP1	METTL26	GLYATL3	BOP1
FARS2	MFSD11	GMFB	BORCS6
FAT2	MFSD12	GMIP	BORCS7
FAXC	MFSD5	GNAO1	BPIFB1
FBH1	MIB1	GOLM2	BRAF
FBP2	MICAL2	GPD2	BRCA2
FBXL19	MIER2	GPR37	BRD10
FBXL20	MLKL	GPSM2	BRK1
FBXL4	MLLT6	GSG1L2	BSDC1
FBXO21	MLST8	GTF2A1L	BSN
FBXO34	MMP25	GTF3C1	BTBD10
FCHSD2	MPHOSPH9	GTPBP1	BTBD9
FER1L6	MROH6	H1-0	BTRC
FHIP1A	MTRFR	H2AC20	BUB3
FIGLA	MTSS2	H2AC21	C16orf86
FJX1	N4BP2L1	H2BC18	C16orf92
FKBP14	NAPRT	HAPLN3	C17orf49
FLRT2	NCOR2	HAPLN4	C19orf81
FOCAD	NDUFA8	HAS3	C1orf159
FOLR1	NECTIN2	HCN4	C1orf174
FOXM1	NELFB	HDAC9	C1orf43
FOXP1	NFATC1	HENMT1	C1orf54
FRMD3	NFE2L3	HIPK1	C1orf56
FRMD4B	NFYB	HIPK3	C1QL4
FRYL	NGEF	HK3	C1QTNF5
FUT10	NLGN2	HRAS	C1QTNF6
GAB1	NOL8	HRH3	C1QTNF7
GABRR3	NPRL2	HS3ST3A1	C2CD2L
GADD45G	NRF1	HSD11B2	C2CD4C
GADL1	NRN1L	HSDL2	C2orf72
GALK1	NSMCE2	HSF4	C2orf76
GALNT1	NSUN5	HSPA8	C3orf38
GALNT18	NTRK1	HTRA1	C3orf49
GAREM1	NUAK1	HYCC2	C3orf84
GBP2	NUDT3	IFI30	C5AR1
GBX1	OLFM1	IL10RA	C5AR2
GC	OLFM3	IL12RB1	C5orf63
GFRA1	OSBPL6	IL17C	C6orf120
GIMAP8	PAFAH1B1	IL21	C6orf58
GLG1	PALS1	IL21R	C8orf58
GLI3	PARP10	IL4R	C8orf82
GLIPR1L2	PARP11	INA	C9orf43
GLT1D1	PARP4	INIP	CA14
GLYAT	PCDHGA4	INS	CA5A
GNAQ	PCDHGA5	INSL3	CA9
GOLT1B	PCDHGA6	IQCA1	CABLES1
GPATCH2L	PCGF2	IQSEC3	CABP1
GPC1	PCSK4	IRX3	CABP2
GPHB5	PDE3A	ISYNA1	CACNA1H
GPLD1	PDE9A	ITFG2	CACNA2D2
GPR12	PDPK1	ITGBL1	CACNB3
GPR37	PERCC1	ITIH2	CADM1
GRHL1	PGAP3	ITIH5	CADM4
GRPEL1	PGP	ITPRID1	CAMK1
GSDMC	PHLDA3	ITPRIPL1	CAMK2B
GSG1L	PIAS4	IZUMO1R	CAMK2N2
H2AJ	PIGQ	JAK3	CAMKV
HAUS3	PIK3C2A	JOSD1	CAMTA2
HECW1	PIK3R5	JPH3	CAND1
HGSNAT	PIK3R6	JUND	CAPN15
HHLA1	PLAAT1	KATNIP	CARD10
HLF	PLEC	KCNA10	CARMIL3
HS3ST5	PLPP2	KCNA2	CASC3
HS6ST1	PNMT	KCNA3	CASKIN1
HSF2BP	POLG2	KCNJ4	CASKIN2
HSP90AA1	POLL	KCNK13	CASR
HSPA5	POPDC3	KCNMA1	CASTOR1
HTR4	PPIP5K2	KCNN1	CASZ1
HYAL4	PPP1R16B	KCTD19	CATSPER3
IGFBP6	PPP1R1B	KDELR3	CBARP
IGHM	PRICKLE4	KDM1B	CBFA2T3
IGSF21	PRKCD	KDM5A	CBFB
IL10RB	PRKCZ	KDM7A	CBL
IL15	PRPF40A	KDM8	CBX2
IL18	PRPH2	KIAA0513	CBX4
IL2	PRSS27	KIAA1549L	CBX5
IL4R	PRSS57	KIAA1958	CBX8
INPP4B	PSKH1	KIAA2013	CC2D1A
INSL3	PSMA5	KIF13A	CCAR1
INTS7	PSMD1	KIN	CCAR2
IQCA1	PSME3IP1	KLHDC4	CCDC106
IQCA1L	PTDSS1	KLHL26	CCDC13
IRF5	PTPDC1	KRT23	CCDC137
ITGA4	PWWP3A	LAMA5	CCDC142
ITLN2	RAB1A	LAMTOR5	CCDC154
IYD	RAB40C	LARGE1	CCDC197
JAK3	RABGAP1	LGALS1	CCDC28B
KATNIP	RAI1	LGALS2	CCDC43
KBTBD6	RARG	LHCGR	CCDC51
KCND3	RASSF3	LIN7A	CCDC65
KCNJ11	RBM33	LMNTD1	CCDC71
KCNJ3	REC114	LPAR1	CCDC78
KCNJ9	REM1	LPAR2	CCDC88A
KCNK10	RERE	LRMDA	CCDC9
KCNN2	RET	LRRC25	CCDC92
KCNQ3	RFC5	LRRC31	CCDC92B
KCTD8	RIC8B	LRRC34	CCDC97
KIAA1549L	RNF126	LRRC36	CCER2
KIAA1958	RPL19	LRRIQ4	CCL19
KIDINS220	RPTOR	LSM14B	CCL27
KIF11	SCAF8	LSM4	CCNI2
KITLG	SEMA6D	MACC1	CCNL2
KIZ	SENP2	MAD2L2	CCNP
KLHDC4	SEPTIN9	MAFF	CCNY
KNOP1	SETD5	MAP1S	CCPG1
KRBA1	SH2D5	MAST3	CCR10
LAMB3	SH3RF3	MATCAP1	CD164L2
LAMC1	SH3TC2	MAU2	CD276
LAMTOR5	SIAH2	MDGA2	CD37
LDLRAD3	SIPA1L2	MED19	CD4
LEP	SLC16A1	MEF2B	CD40
LETMD1	SLC1A5	METTL21EP	CD44
LHFPL2	SLC20A2	MICALL1	CD68
LIN7A	SLC25A23	MINDY2	CD72
LIPI	SLC25A26	MINDY4	CD82
LMBRD1	SLC25A41	MON2	CDC14A
LNX1	SLC30A3	MPV17L2	CDC34
LRBA	SLC34A3	MROH9	CDC42SE1
LRRC14B	SLC35A4	MRPS33	CDC6
LRRC28	SLC39A1	MTG2	CDC73
LRRC49	SLC39A4	MTHFR	CDCA3
LRRC51	SLC4A10	MTHFSD	CDH1
LRTM2	SLC4A2	MTMR11	CDK12
LSM14A	SLC4A4	MTSS1	CDK13
LUC7L	SMAP1	MUSK	CDK15
LY9	SMARCC1	MVD	CDK19
LYSMD4	SNAI1	MYF5	CDK2
MAN1A1	SNF8	MYF6	CDK2AP1
MAN2A1	SNRPN	MYNN	CDK2AP2
MAP1LC3C	SNURF	MYO1E	CDK5RAP3
MAP2K3	SNX13	MYZAP	CDK8
MAP3K21	SNX16	NAE1	CDK9
MATCAP2	SNX30	NALCN	CDKN2C
MCM9	SNX31	NAPB	CDON
MCPH1	SPAG17	NCAN	CDT1
MED6	SPEM1	NCAPH	CDX1
MEGF11	SPEM2	NCBP3	CDX2
MEIKIN	SRA1	NDFIP2	CELF5
METAP1	SRGAP3	NDUFB9	CELF6
METTL25	SRRM4	NEDD4	CELSR2
MFHAS1	SRSF2	NEO1	CENPJ
MGST1	SSBP3	NEURL1	CENPP
MGST2	SSH2	NEUROD6	CENPT
MILR1	SSTR3	NFAT5	CEP192
MINAR1	STARD3	NFATC3	CEP41
MIS18A	STAT4	NHLRC1	CEP72
MLIP	STPG1	NIP7	CEP76
MLXIPL	STPG3	NOB1	CEP85L
MME	STRN4	NOD1	CEP95
MMP25	STX8	NOL12	CERS2
MOB3B	SVOP	NPPA	CES4A
MORC1	TACC3	NQO1	CFAP119
MRI1	TASOR	NR2C2AP	CFAP141
MRPL3	TBXA2R	NR4A2	CFAP418
MRS2	TCAP	NRDE2	CFAP65
MS4A7	TFEB	NREP	CGAS
MTMR9	TGFB2	NRIP2	CGGBP1
MTX2	TIGD5	NRIP3	CHADL
MUC15	TKT	NRN1L	CHAF1A
MYO1H	TLX1	NSD1	CHCHD1
MYRIP	TMEM102	NSMCE1	CHD3
NACC2	TMEM115	NSMCE4A	CHD4
NAF1	TMEM129	NT5C2	CHD5
NALCN	TMEM184B	NUP98	CHD6
NBAS	TMEM255B	NUTF2	CHGA
NBEA	TNFSF15	NXNL2	CHKB
NCOA7	TNFSF18	NXT1	CHMP2A
NECTIN3	TOMT	OBI1	CHMP4A
NEK2	TOP2B	OGFOD1	CHRNB1
NEURL1B	TOR3A	OLFML3	CHRND
NFATC2	TP53INP2	OR10J1	CHRNG
NID1	TP73	OR10J4	CHUK
NME6	TPRG1L	OR10J5	CIAO3
NMRAL1	TPRKB	OR1D5	CIART
NOA1	TRAPPC2L	OR1G1	CIC
NOL10	TRERF1	OR3A1	CIMAP1D
NOS1	TRIML1	OR6Q1	CIMIP2A
NOS3	TRIML2	OR9I1	CIMIP2B
NPAS2	TRPM1	ORC6	CIRBP
NPAT	TRPS1	OSBPL2	CISD3
NPFFR1	TSPAN9	OTUD7B	CISH
NPNT	TTC21A	OXR1	CKS1B
NPY1R	TUBB1	P2RX1	CLASRP
NR2E3	UBAP2	PAFAH1B1	CLCN6
NR6A1	UBE2Z	PARD6A	CLCN7
NRIP2	UNC13B	PARP12	CLDN19
NRIP3	UNG	PBX4	CLDN6
NRTN	UNKL	PCCA	CLDN7
NSG2	UQCC4	PCDH15	CLEC10A
NTAN1	USP34	PCDH17	CLEC16A
NTRK2	USP49	PCF11	CLGN
NUB1	VAC14	PCGF6	CLIC4
NUBPL	VPS13D	PCSK5	CLIP1
NUMA1	WFIKKN1	PDCD11	CLIP4
NXNL2	WRAP73	PDE1C	CLK3
OCA2	XYLT1	PDE4C	CLPB
OMA1	ZAR1L	PDF	CLPTM1
OR10AD1	ZC3H3	PDP2	CLSTN1
OR10J3	ZCCHC7	PDXP	CLUH
OR10K2	ZFHX3	PFKFB2	CMIP
OR13C4	ZNF177	PGAP2	CMSS1
OR14A16	ZNF382	PGK2	CNIH2
OR2B3	ZNF461	PGPEP1	CNN2
OR2T1	ZNF536	PHAF1	CNNM4
OR2T6	ZNF567	PICK1	CNOT1
OR2W3	ZNF623	PIEZO1	CNOT4
OR4X1	ZNF699	PIK3C2A	CNPPD1
OR51E2	ZNF710	PIK3CB	CNPY2
OR51L1	ZZEF1	PIK3R2	CNTFR
OR51M1		PLA2G15	CNTLN
OR51V1		PLA2G6	CNTNAP1
OR52K1		PLCG2	CNTROB
OR52M1		PLEKHA1	COA8
OR5D14		PLEKHA7	COASY
OR5P3		PLEKHA8	COG8
OR5V1		PLEKHG4	COL17A1
OR8D4		PLEKHO1	COL23A1
OR8U3		PLOD1	COL26A1
ORC6		PNN	COLEC12
OS9		POLR1F	COMMD3
OTOGL		POLR2L	COMT
OTUD4		POU4F1	COPG2
OVCH2		PPM1H	COPS7B
OXCT1		PPP1R17	COQ10A
OXCT2		PPP1R21	CORO1B
OXSR1		PREX1	CORO6
P3H2		PRKAG2	COX15
PAG1		PRKN	COX8A
PAPSS1		PRMT7	CPA1
PARG		PROK1	CPA4
PARN		PRPS1L1	CPA5
PATE2		PRRG4	CPEB1
PATE3		PRSS23	CPEB3
PBX1		PSKH1	CPLX1
PCID2		PSMB10	CPLX3
PDCL3		PSMC1	CPN2
PDXDC1		PSMD7	CPNE6
PDZD2		PTBP3	CPS1
PECR		PTDSS2	CPT1B
PGM2L1		PTPRM	CPT1C
PHKB		PTPRQ	CPVL
PI4KA		PYGB	CRAMP1
PID1		QSER1	CRAT
PIGG		RAB11FIP2	CRB2
PIGT		RAB19	CREB1
PIK3C3		RAB30	CREB3
PITPNC1		RAB3A	CREB3L4
PITPNM3		RANBP10	CREBBP
PLA2G5		RAP1GAP2	CRELD1
PLA2G7		RASA1	CREM
PLBD2		RASGRF2	CRIP3
PLCG2		RBM15	CRK
PLCH1		RBM26	CRLF1
PLCZ1		RCVRN	CROCC
PLD1		REC114	CROT
PLEKHA8		RFX7	CRTC2
PLEKHG1		RFXANK	CRTC3
PLEKHG7		RHAG	CRYBG1
PLGRKT		RHNO1	CRYL1
PLOD2		RHOG	CSAD
PLPPR1		RIIAD1	CSF1
PLXNC1		RNF111	CSF3
PNLIP		RORC	CSK
PNPLA3		RPL18A	CSNK1E
PODNL1		RPS21	CSNK1G1
POLR3A		RPS6KA5	CSNK1G2
PPA1		RRAD	CSRNP1
PPARD		RUNX2	CSRNP3
PPIE		S1PR1	CSTPP1
PPIL6		SAMD4A	CTCF
PPM1H		SAMD7	CTDSP2
PPP4R2		SCRN1	CTLA4
PRDM14		SDK2	CTNS
PRDM2		SEC23A	CTTNBP2NL
PRKACB		SEC62	CTXN1
PRKCH		SELENOS	CUEDC2
PRKCQ		SFMBT2	CUTC
PROZ		SGSH	CWC25
PRSS16		SH3BP1	CXCL14
PRSS38		SH3GL2	CXXC5
PRSS58		SH3PXD2A	CYB561D2
PSMB2		SHCBP1	CYB5B
PTCHD4		SLC10A2	CYB5D1
PTPN1		SLC12A4	CYB5D2
PTPN21		SLC16A4	CYC1
PTPN4		SLC16A8	CYLD
PTPRO		SLC25A42	CYP26B1
PTPRQ		SLC26A11	CYP27B1
PYGL		SLC35F3	CYSRT1
QSOX1		SLC37A3	CYTH3
QTRT1		SLC5A5	CYTH4
RAB23		SLC6A12	DAB2IP
RAB28		SLC6A13	DAG1
RAB39A		SLC7A5	DALRD3
RAB7B		SLC7A6	DARS1
RABEPK		SLC7A6OS	DBN1
RAMP1		SLC9A5	DCAF1
RAP1GAP2		SLTM	DCAF11
RASGRF2		SMIM35	DCAF5
RBKS		SMPD3	DCBLD1
RBM44		SNAI3	DCDC2B
RCL1		SNRNP200	DCLRE1B
RDH13		SNRPC	DCP1A
RECQL		SNTB2	DCST1
RETSAT		SNX13	DCTN2
RFX6		SORCS3	DDHD2
RGS21		SOX10	DDIT3
RIPOR3		SPATA2L	DDN
RLBP1		SPG7	DDRGK1
RLIG1		SPRY2	DDX20
RNASEL		SS18L1	DDX23
RNF130		SSBP4	DDX24
RNF19A		SSH2	DDX31
RNFT1		SSTR2	DDX41
RNLS		ST6GALNAC3	DDX5
RP9		STARD13	DEDD2
RPN1		STARD7	DEFB123
RPS6KA5		STIM1	DEFB124
RPS6KB1		STON1	DENND2A
RPTOR		STRADB	DENND4B
RRN3		STX8	DERL2
RSPH3		STXBP3	DFFB
RSPO2		SUGP1	DGAT1
RUNX1		SUGP2	DGKA
S100A4		SUN2	DGKD
S100A5		SUPT3H	DGKG
S100A6		SV2A	DHX30
SAAL1		SYN3	DHX58
SASH1		SYNDIG1	DIP2B
SCFD2		SYT6	DIP2C
SCGN		TAF11	DIS3L2
SCN5A		TAF3	DISP3
SCPEP1		TAF4	DLG1
SCUBE3		TAF5	DLG4
SDS		TAFA2	DLK1
SEC62		TANGO6	DLK2
SERAC1		TARBP1	DLL1
SERPIND1		TASOR2	DLX4
SFMBT2		TBC1D16	DLX6
SFSWAP		TBX19	DMAC2
SFT2D3		TBXAS1	DMTN
SFXN1		TCF12	DMWD
SGPP2		TCL1A	DNAAF4
SH2D4A		TCP11L1	DNAAF9
SH3D19		TDRKH	DNAH1
SH3PXD2A		TERB1	DNAH2
SH3PXD2B		TERF2	DNAI1
SHCBP1L		TEX52	DNAJA4
SIDT1		TFDP2	DNAJB5
SIPA1L1		THAP11	DNAJB7
SKAP1		THEM4	DNAJC11
SLAIN1		THEM5	DNAJC14
SLC10A7		THOC1	DNAJC18
SLC11A2		TIMP3	DNAJC19
SLC13A3		TK2	DNAJC22
SLC15A2		TM6SF2	DNASE1L2
SLC15A5		TMED6	DNM1
SLC16A12		TMEM127	DNMT3A
SLC16A7		TMEM132D	DNMT3B
SLC18A1		TMEM135	DNTTIP2
SLC26A11		TMEM161A	DOC2A
SLC26A2		TMEM184B	DOCK3
SLC2A9		TMEM208	DOCK8
SLC35E1		TMEM237	DOK3
SLC35F4		TMEM59L	DOLK
SLC39A11		TMPRSS13	DOLPP1
SLC41A2		TMTC2	DOT1L
SLC47A2		TMTC4	DPAGT1
SLC4A10		TMX2	DPCD
SLC6A13		TNR	DPEP3
SLC9A2		TOMM22	DPF3
SLCO1A2		TPPP3	DPH1
SLFN11		TRADD	DPH2
SLFN14		TRAK2	DPM2
SMC6		TRAPPC2L	DPP4
SMIM11		TRAPPC6B	DPP8
SMYD1		TRIOBP	DPP9
SNAP25		TSNAXIP1	DQX1
SNAP29		TSSK6	DRAXIN
SNIP1		TTC7B	DRC3
SNTB1		TULP3	DROSHA
SNX31		TUNAR	DSC1
SOAT2		TUSC3	DTNB
SPAG17		TWIST1	DTWD1
SPAG9		UBA52	DTX3
SPATA17		UBE3D	DUOX1
SPATA6		UIMC1	DUOX2
SPINK8		UNC13A	DUOXA1
SPMAP2L		UNC5A	DUOXA2
SPMIP2		UPF1	DUS1L
SPRR2G		USP10	DUS2
SPRY1		USP14	DUSP11
SRBD1		USP15	DUSP16
SRD5A3		USP43	DUSP26
SRGAP1		UTP4	DUSP7
SRP72		VPS45	DVL1
ST14		VPS4A	DVL2
ST3GAL3		VPS9D1	DVL3
STAB2		VSX1	DYM
STARD13		WIPF3	DYRK1A
STAT4		WWP2	E2F4
STIM1		YIF1A	E4F1
STIM2		YJEFN3	EBF1
STK10		YOD1	EBF2
STK19		YTHDC2	EBF3
STRA8		ZBTB18	ECE2
STXBP6		ZC3H18	ECEL1
SUDS3		ZCCHC14	ECI1
SUGP2		ZDHHC1	ECM2
SUMF1		ZDHHC5	ECSCR
SUN3		ZDHHC7	EDC3
SV2C		ZFP90	EDC4
SVIP		ZMYND8	EDF1
SYNGR4		ZNF346	EDN1
SYT9		ZNHIT6	EEF1AKMT3
TACR1		ZNRF2	EEF1AKMT4
TAFA4		ZZEF1	EFNA1
TARM1			EFNA3
TBC1D22A			EFNB3
TBC1D9			EGLN3
TBL2			EGR3
TCERG1L			EIF2AK2
TCP11			EIF2B2
TDRD6			EIF3I
TDRD7			EIF4A1
TEC			EIF4E
TECRL			EIF4EBP2
TENM4			EIF4EBP3
TEX15			EIF4G1
TEX36			EIF4G3
TEX52			ELANE
THAP12			ELAVL1
THOC7			ELF1
THRB			ELF2
TIA1			ELF5
TIMM23			ELFN2
TLCD2			ELL
TLL1			ELL2
TM4SF18			ELMO3
TMCC3			ELP2
TMED7			ELP6
TMEFF2			EMC9
TMEM116			EMILIN1
TMEM143			EMILIN3
TMEM150C			EML4
TMEM156			EMSY
TMEM163			EMX2
TMEM207			EN1
TMEM40			ENDOG
TMEM45B			ENKD1
TMEM63A			ENO2
TMEM71			ENO3
TMIGD3			ENTPD2
TMOD1			ENTREP2
TMPRSS12			EP300
TNFSF12			EPHX1
TNFSF18			EPHX3
TNNI1			EPO
TNNT2			EPS15
TNPO3			ERAL1
TOMT			ERBB2
TPST1			ERBB3
TRAV4			ERI3
TRBV19			ERLIN1
TRIM10			ESPL1
TRIM15			ESPN
TRIM26			ESRRB
TRIM29			ETF1
TRIM40			ETV4
TRIM45			EVI5L
TRIM68			EVX1
TRPC3			EVX2
TSPAN15			EXD3
TTC13			EXOC3L1
TTC29			EXOSC4
TTC9C			EXOSC5
TUBA3D			EXT2
TXNDC9			EZH1
TXNL1			FA2H
UMPS			FAAH
UNC13B			FAAP100
UNC13C			FAM118B
UNC79			FAM120B
UNC80			FAM161B
UNK			FAM174C
URB1			FAM181A
USP24			FAM193B
UTRN			FAM20B
VANGL2			FAM210A
VAV2			FAM222B
VCAM1			FAM229A
VDR			FAM234B
VEGFA			FAM53B
VKORC1L1			FAM53C
VLDLR			FAM83C
VPS35L			FAM83G
VPS37C			FAM83H
VPS52			FAM89B
VTCN1			FAN1
VWA2			FANCD2OS
VWC2			FANCG
WDR49			FAR1
WDR7			FARP1
WDR77			FASN
WDR81			FASTKD3
WFDC1			FASTKD5
WIPF3			FAT1
WNT5B			FBF1
WNT9A			FBRSL1
WWTR1			FBXL14
XKR6			FBXL15
XPA			FBXL16
XPO6			FBXL19
YAF2			FBXL6
YEATS4			FBXO11
YJU2B			FBXO17
ZBBX			FBXO2
ZBTB18			FBXO24
ZC3H7B			FBXO31
ZFAND3			FBXO43
ZMYM1			FBXO44
ZMYND8			FBXO46
ZNF112			FBXO6
ZNF133			FBXW11
ZSCAN9			FBXW4
ZSWIM4			FBXW5
			FEZF1
			FEZF2
			FGF10
			FGF11
			FGF2
			FGF22
			FGFR1
			FGFR3
			FGR
			FHIP2B
			FHL3
			FIBCD1
			FIGNL2
			FITM1
			FKBP15
			FKRP
			FLAD1
			FLI1
			FLII
			FLNB
			FLOT2
			FMC1
			FMNL1
			FMO4
			FNDC10
			FOSB
			FOXH1
			FOXN1
			FOXO1
			FOXP1
			FOXRED1
			FPGS
			FRS3
			FRY
			FSCN2
			FSD1
			FSTL3
			FUT11
			FUT7
			FXR1
			FXR2
			FYN
			FYTTD1
			FZD9
			GABARAP
			GABRD
			GADD45GIP1
			GALNS
			GALNT10
			GALT
			GAREM2
			GARNL3
			GAS6
			GATAD2A
			GBA2
			GBF1
			GCK
			GCLM
			GCNT2
			GDF11
			GDF7
			GDPD3
			GFOD2
			GFRA3
			GFUS
			GHDC
			GID4
			GIGYF1
			GIP
			GIPC3
			GIPR
			GIT1
			GJA3
			GJA8
			GLDC
			GLI2
			GLI3
			GLIPR2
			GLIS1
			GLIS2
			GLS
			GLT8D1
			GMFG
			GMIP
			GMPPB
			GMPR2
			GMPS
			GNAI2
			GNAI3
			GNAQ
			GNAT2
			GNB1
			GNB3
			GNL3
			GNRH2
			GOLGA7
			GON7
			GOPC
			GP1BA
			GP1BB
			GP5
			GPAA1
			GPAT4
			GPBAR1
			GPN1
			GPR156
			GPR162
			GPR20
			GPR3
			GPS2
			GPT
			GPX4
			GRAMD1C
			GRAP2
			GRB7
			GRHL3
			GRIN3B
			GRINA
			GRK1
			GRK6
			GRM2
			GRPEL2
			GSDMD
			GSE1
			GSG1L
			GSK3A
			GTF2E1
			GTF2F2
			GTF3C4
			GUCY2D
			GZMM
			H2AX
			H6PD
			HADHA
			HAGHL
			HAND1
			HAS3
			HAX1
			HBEGF
			HBS1L
			HCFC1R1
			HCN2
			HCRT
			HDGF
			HDGFL2
			HDGFL3
			HECTD2
			HECTD4
			HEMK1
			HERC1
			HERC4
			HERC5
			HES1
			HES4
			HES5
			HES7
			HESX1
			HGD
			HGH1
			HGS
			HHATL
			HHIP
			HHIPL1
			HIBADH
			HIC1
			HIF3A
			HINFP
			HJV
			HMBS
			HMG20A
			HMG20B
			HMGA2
			HMGB1
			HMX2
			HNRNPA0
			HNRNPA3
			HNRNPL
			HNRNPUL1
			HOOK2
			HORMAD2
			HOXA1
			HOXA11
			HOXA13
			HOXA2
			HOXA3
			HOXA4
			HOXA5
			HOXA6
			HOXA7
			HOXA9
			HOXB1
			HOXB13
			HOXB2
			HOXB3
			HOXB4
			HOXB5
			HOXB6
			HOXB8
			HOXB9
			HOXC10
			HOXC12
			HOXC13
			HOXC4
			HOXC5
			HOXC6
			HOXC8
			HOXC9
			HOXD10
			HOXD11
			HOXD12
			HOXD13
			HOXD3
			HOXD8
			HOXD9
			HP1BP3
			HR
			HRAS
			HS1BP3
			HSD11B1L
			HSD11B2
			HSD17B1
			HSF1
			HSF4
			HSP90AB1
			HSPA9
			HSPB6
			HTR2B
			HYAL1
			HYAL2
			HYAL3
			HYOU1
			HYPK
			IARS1
			IBTK
			ICE2
			IDH2
			IFFO1
			IFRD1
			IFRD2
			IFT46
			IFT81
			IFT88
			IGDCC4
			IGF1
			IGF2BP1
			IGF2BP2
			IGF2R
			IGFBP4
			IGFBP6
			IGFLR1
			IGIP
			IHH
			IKZF2
			IKZF3
			IL10
			IL11
			IL11RA
			IL13
			IL17B
			IL17D
			IL17RC
			IL17RE
			IL18BP
			IL1F10
			IL1RN
			IL4
			IMPDH2
			INAFM1
			INCA1
			INHBA
			INKA1
			INKA2
			INO80D
			INO80E
			INPP5A
			INPP5F
			INPP5J
			INPP5K
			INS
			INSM2
			INSR
			INSRR
			INSYN1
			INTS11
			INTS3
			IP6K1
			IP6K2
			IPO13
			IPO4
			IPO8
			IQCC
			IQCG
			IQCM
			IRAK2
			IRF1
			IRF2BPL
			IRF3
			IRF8
			IRF9
			IRGQ
			IRS2
			IRX2
			IRX6
			ISG15
			ISG20L2
			ISYNA1
			ITGA10
			ITGA2B
			ITGA7
			ITGB7
			ITPA
			IZUMO4
			JADE2
			JAGN1
			JARID2
			JPH4
			JPT2
			JRK
			JSRP1
			JTB
			JUNB
			KANSL1
			KANSL1L
			KASH5
			KAT2A
			KAT6B
			KAT8
			KATNAL1
			KAZALD1
			KCNAB2
			KCNAB3
			KCNC2
			KCNC4
			KCNH3
			KCNH4
			KCNH5
			KCNH6
			KCNIP2
			KCNK3
			KCNN1
			KCTD15
			KCTD17
			KCTD20
			KCTD4
			KDM3B
			KDM4C
			KDM5B
			KDM6B
			KHK
			KIF1C
			KIF3A
			KIF3B
			KIF5A
			KIF5B
			KIFAP3
			KIFC2
			KLF5
			KLF9
			KLHDC8B
			KLHL10
			KLHL11
			KLHL12
			KLHL17
			KLHL18
			KLHL21
			KLHL29
			KLHL40
			KLK10
			KLK11
			KLK12
			KLK9
			KMT2B
			KMT5A
			KMT5C
			KPNB1
			KPTN
			KREMEN1
			KRT222
			L3MBTL2
			L3MBTL3
			LACTB
			LAG3
			LAMA4
			LAMB2
			LARP4
			LARP4B
			LARS1
			LATS2
			LBX1
			LBX2
			LCA5L
			LDB1
			LDLRAD4
			LEF1
			LEKR1
			LENEP
			LETM1
			LIF
			LIFR
			LIN28B
			LIN37
			LIN52
			LINGO3
			LINS1
			LIPC
			LLGL2
			LMAN1L
			LMAN2
			LMAN2L
			LMBR1
			LMNA
			LNPK
			LNX2
			LONP1
			LPAR2
			LPAR5
			LPCAT2
			LPIN3
			LPXN
			LRATD2
			LRCH3
			LRCH4
			LRCOL1
			LRIG1
			LRP10
			LRP2BP
			LRP4
			LRP8
			LRRC14
			LRRC15
			LRRC23
			LRRC24
			LRRC36
			LRRC4
			LRRC46
			LRRC49
			LRRC51
			LRRC73
			LRRC8E
			LRRIQ3
			LSM7
			LSMEM1
			LSMEM2
			LTBP4
			LYL1
			LYPD2
			LYPD6
			LYRM2
			LYSMD1
			LZTS2
			LZTS3
			MACROD1
			MAD2L2
			MAF1
			MAFA
			MAFF
			MANF
			MAP1A
			MAP2K7
			MAP3K10
			MAP3K13
			MAP3K14
			MAP3K20
			MAP3K6
			MAP4K5
			MAPK15
			MAPK3
			MAPK6
			MAPKAP1
			MAPKAPK3
			MAPRE1
			MAPRE3
			MARCHF8
			MARCHF9
			MARCO
			MARK1
			MARS1
			MAT1A
			MAT2A
			MATCAP1
			MATR3
			MAX
			MBD6
			MBNL1
			MC2R
			MC5R
			MCAM
			MCMBP
			MCPH1
			MDN1
			MDP1
			MED12L
			MED13
			MED13L
			MED16
			MED20
			MED23
			MED24
			MED27
			MED29
			MEGF6
			MEIOC
			MEIOSIN
			MEIS1
			MELTF
			METAP2
			METRN
			METTL1
			METTL15
			METTL21A
			METTL23
			METTL25B
			METTL26
			METTL4
			MFAP1
			MFAP2
			MFN1
			MFRP
			MFSD11
			MFSD12
			MFSD13A
			MFSD3
			MFSD5
			MGAT4D
			MIB1
			MIB2
			MICAL1
			MICAL2
			MICOS13
			MICU2
			MIDN
			MIEF2
			MIEN1
			MIGA2
			MINDY1
			MINDY4
			MIPOL1
			MISP
			MKLN1
			MLANA
			MLEC
			MLF2
			MLH3
			MLKL
			MLLT1
			MLLT6
			MLST8
			MLX
			MMP14
			MMP19
			MMP2
			MMP25
			MNAT1
			MOB3A
			MON1A
			MORN1
			MOSPD3
			MPDU1
			MPHOSPH8
			MPHOSPH9
			MPND
			MROH6
			MROH7
			MRPL10
			MRPL18
			MRPL20
			MRPL24
			MRPL37
			MRPL43
			MRPL52
			MRPS12
			MRPS21
			MRPS26
			MSH6
			MSI1
			MSL1
			MSL2
			MSMP
			MST1
			MST1R
			MTA3
			MTCL3
			MTF2
			MTHFD1L
			MTHFR
			MTMR10
			MTMR11
			MTMR6
			MTMR7
			MTO1
			MTOR
			MTRFR
			MTRR
			MTUS2
			MXD1
			MYADML2
			MYB
			MYC
			MYCL
			MYG1
			MYL3
			MYLK
			MYMX
			MYO1C
			MYOZ3
			MYZAP
			MZB1
			N4BP1
			N4BP2L1
			NAA38
			NAB2
			NABP2
			NADK
			NANOS3
			NAPA
			NAPRT
			NAV1
			NCAPG
			NCKIPSD
			NCOA1
			NCOA2
			NCOA3
			NCOA5
			NCOR2
			NDC80
			NDEL1
			NDFIP2
			NDRG4
			NDST1
			NDUFAF3
			NEB
			NECTIN1
			NEK8
			NELFB
			NEMP1
			NES
			NEURL4
			NFAT5
			NFATC1
			NFATC3
			NFE2L2
			NFE2L3
			NFIB
			NFIX
			NFKB2
			NFKBIB
			NFKBIE
			NHLRC4
			NICN1
			NIP7
			NIPBL
			NIPSNAP1
			NISCH
			NKD1
			NKX2-2
			NKX6-2
			NKX6-3
			NLGN2
			NME9
			NOC2L
			NOCT
			NODAL
			NOL8
			NOL9
			NOLC1
			NOP2
			NOTCH2
			NOTCH3
			NOVA1
			NOXA1
			NPAS1
			NPDC1
			NPEPPS
			NPFF
			NPLOC4
			NPNT
			NPRL2
			NPTN
			NR1D1
			NR2F1
			NR2F2
			NR3C1
			NR4A1
			NR4A3
			NR5A1
			NR6A1
			NRARP
			NRDC
			NRF1
			NRG2
			NRL
			NRN1L
			NRSN2
			NSD1
			NSD3
			NSUN4
			NT5DC2
			NTN1
			NTRK1
			NUDCD3
			NUDT17
			NUDT18
			NUDT3
			NUDT6
			NUMA1
			NUMB
			NUP188
			NUP58
			NUP88
			NUP98
			NUTF2
			OAZ2
			ODR4
			OGG1
			OGN
			OMD
			ONECUT3
			OPLAH
			ORC3
			ORC4
			ORMDL2
			OSBPL6
			OSM
			OSR2
			OST4
			OTUB2
			OTUD7B
			OTX1
			OXER1
			OXLD1
			OXT
			P2RX5
			P3H3
			P4HA2
			P4HTM
			PA2G4
			PABPC1L
			PACS2
			PACSIN2
			PAF1
			PAFAH1B1
			PAFAH1B3
			PAH
			PAIP2
			PAK2
			PALM
			PAM16
			PAN3
			PANK2
			PANK4
			PARD6A
			PARP10
			PARP4
			PAX2
			PAX8
			PAX9
			PBRM1
			PBX3
			PBX4
			PCDH1
			PCDH7
			PCDHB14
			PCDHB16
			PCDHB7
			PCGF1
			PCGF2
			PCK2
			PCM1
			PCOLCE
			PCSK4
			PCYOX1L
			PCYT1A
			PCYT2
			PDCD10
			PDE3A
			PDE6D
			PDE8A
			PDF
			PDGFRB
			PDLIM2
			PDLIM4
			PDLIM5
			PDLIM7
			PDPK1
			PDX1
			PDZD7
			PEAK1
			PEAK3
			PEBP4
			PELI1
			PER1
			PERCC1
			PEX11B
			PEX14
			PFDN5
			PFKFB3
			PFN1
			PGAP2
			PGAP3
			PGC
			PGLYRP2
			PGP
			PGS1
			PHF12
			PHF13
			PHF23
			PHF24
			PHF5A
			PHF7
			PHIP
			PHKG2
			PHLPP2
			PHTF1
			PHTF2
			PHYHD1
			PIANP
			PIAS1
			PIAS2
			PIAS3
			PIAS4
			PIBF1
			PIERCE2
			PIEZO1
			PIGB
			PIGBOS1
			PIGO
			PIGQ
			PIGS
			PIH1D1
			PIK3CD
			PIM3
			PIP4K2B
			PIP4K2C
			PIP5K1A
			PIP5K1B
			PIP5KL1
			PIPOX
			PITX1
			PJA2
			PKN3
			PLA1A
			PLA2G15
			PLA2G3
			PLAC8L1
			PLAGL1
			PLBD1
			PLCD4
			PLCG1
			PLCH2
			PLD3
			PLEC
			PLEKHG2
			PLEKHG5
			PLEKHJ1
			PLEKHN1
			PLPP5
			PLPPR3
			PLSCR3
			PLXNB1
			PMEL
			PMEPA1
			PNLDC1
			PNMT
			PNPT1
			POC1A
			POGLUT1
			POLE
			POLE3
			POLG2
			POLL
			POLR1C
			POLR2E
			POLR3C
			POLRMT
			POP5
			POP7
			POU2F3
			POU3F1
			POU3F2
			PPIF
			PPIH
			PPIL6
			PPIP5K1
			PPIP5K2
			PPM1N
			PPP1CA
			PPP1CB
			PPP1R16A
			PPP1R1B
			PPP1R37
			PPP1R8
			PPP1R9B
			PPP2R1B
			PPP2R3A
			PPP2R5A
			PPP4C
			PPP5C
			PPRC1
			PPTC7
			PRCC
			PRDM1
			PRDM16
			PRDM2
			PRDM6
			PRDM8
			PRDX2
			PREB
			PREP
			PRICKLE4
			PRIM1
			PRKACA
			PRKAG1
			PRKAR2A
			PRKCZ
			PRKD2
			PRMT1
			PRMT7
			PROB1
			PROCA1
			PROSER3
			PROX1
			PRPF18
			PRPF3
			PRPF40A
			PRPSAP2
			PRR19
			PRR35
			PRR7
			PRSS33
			PRSS36
			PRSS53
			PRSS56
			PRSS57
			PRSS8
			PRUNE1
			PRX
			PSAT1
			PSCA
			PSD
			PSD2
			PSD4
			PSENEN
			PSIP1
			PSKH1
			PSMB10
			PSMB3
			PSMC3IP
			PSMD1
			PSMD11
			PSMD2
			PSMD3
			PSMD4
			PSME1
			PSME2
			PSME4
			PSMG2
			PSPC1
			PTBP1
			PTCH1
			PTDSS1
			PTGFRN
			PTGS1
			PTH1R
			PTH2
			PTMS
			PTP4A1
			PTPA
			PTPN14
			PTPN2
			PTPN22
			PTPN23
			PTPN9
			PTPRA
			PTPRF
			PUF60
			PUM1
			PURA
			PUSL1
			PWWP3A
			PYCR1
			PYGO2
			QARS1
			QKI
			QNG1
			QPCTL
			QRFP
			QRICH1
			R3HDM1
			RAB10
			RAB11FIP3
			RAB34
			RAB40C
			RAB5C
			RAB8B
			RABEP1
			RABIF
			RABL3
			RAC2
			RAD23A
			RAD52
			RAD54L2
			RAD9B
			RAI1
			RALGAPA1
			RALGDS
			RALY
			RANBP10
			RARG
			RASAL3
			RASSF1
			RASSF3
			RBBP4
			RBBP6
			RBKS
			RBM15
			RBM15B
			RBM26
			RBM27
			RBM33
			RBM46
			RBM47
			RBM5
			RBM6
			RC3H1
			RC3H2
			RCOR3
			RDH5
			REC8
			RECQL5
			REEP6
			RELB
			REM1
			REM2
			RERE
			RETREG2
			RETREG3
			REV3L
			RFC5
			RFWD3
			RFX4
			RFX7
			RGP1
			RGS14
			RHOF
			RHOG
			RIC8B
			RICTOR
			RINL
			RIOX1
			RLF
			RMND5A
			RNASEH2A
			RNASEK
			RND1
			RNF10
			RNF111
			RNF114
			RNF121
			RNF122
			RNF123
			RNF126
			RNF157
			RNF167
			RNF17
			RNF185
			RNF19A
			RNF19B
			RNF215
			RNF220
			RNF222
			RNF223
			RNF24
			RNF26
			RNF31
			RNF40
			RNF41
			RNMT
			RNPS1
			RORC
			RPGRIP1L
			RPL26
			RPL3
			RPN2
			RPS6KA5
			RPS6KC1
			RPTOR
			RRAS
			RRP15
			RSBN1
			RSF1
			RSKR
			RSRC2
			RTBDN
			RTL1
			RTN2
			RTN4RL1
			RTN4RL2
			RTP1
			RUFY3
			RUNX1T1
			RUNX2
			RUSC2
			RWDD4
			RYBP
			S100A12
			S100A8
			S1PR5
			SAE1
			SAFB2
			SAMD11
			SAMD14
			SAMD4B
			SAMD8
			SAP25
			SAP30
			SAP30L
			SAPCD2
			SAR1B
			SARNP
			SARS2
			SATB2
			SBNO1
			SBNO2
			SCAF4
			SCAF8
			SCAMP2
			SCAP
			SCMH1
			SCNM1
			SCRG1
			SCRN2
			SCRT1
			SCX
			SDF2
			SDF4
			SDHB
			SEC24B
			SEH1L
			SELENOM
			SEMA3B
			SEMA3D
			SEMA3F
			SEMA3G
			SEMA4A
			SEMA4G
			SEMA6C
			SENP2
			SEPTIN10
			SEPTIN5
			SEPTIN8
			SERINC4
			SERPINI1
			SERTAD2
			SETD5
			SETD6
			SETDB1
			SETX
			SEZ6
			SF3A1
			SFSWAP
			SFXN3
			SGCA
			SGCG
			SGSM2
			SH2B1
			SH2B3
			SH2D3A
			SH2D3C
			SH2D5
			SH2D7
			SH3BGR
			SH3GL1
			SH3GLB2
			SH3RF3
			SH3TC2
			SH3YL1
			SHARPIN
			SHB
			SHC1
			SHD
			SHF
			SHH
			SHISA7
			SHKBP1
			SHMT1
			SIGLEC1
			SIK2
			SIK3
			SIN3A
			SIRT2
			SIRT7
			SIT1
			SIX1
			SIX5
			SKAP2
			SKI
			SLC12A4
			SLC12A7
			SLC16A1
			SLC16A11
			SLC16A13
			SLC16A4
			SLC17A7
			SLC1A2
			SLC1A5
			SLC20A1
			SLC22A2
			SLC22A5
			SLC23A1
			SLC25A11
			SLC25A26
			SLC25A28
			SLC25A33
			SLC27A3
			SLC29A1
			SLC29A3
			SLC2A4
			SLC30A10
			SLC33A1
			SLC34A3
			SLC35A4
			SLC35B2
			SLC35F6
			SLC38A10
			SLC39A1
			SLC39A4
			SLC39A5
			SLC43A1
			SLC47A2
			SLC4A11
			SLC4A3
			SLC4A4
			SLC51A
			SLC52A3
			SLC5A10
			SLC5A7
			SLC6A16
			SLC6A17
			SLC6A7
			SLC7A5
			SLC7A6
			SLC7A6OS
[truncated: 506 more rows]

## Sheet: S9
ONTOLOGY	ID	Description	GeneRatio	BgRatio	RichFactor	FoldEnrichment	zScore	pvalue	p.adjust	qvalue	geneID	Count
BP	GO:0016049	cell growth	2/20	47/15476	0.0425532	32.9277	7.88549	0.00165644	0.00165644	0.102614	NRN1L/RPTOR	2
BP	GO:0040007	growth	2/20	71/15476	0.028169	21.7972	6.31807	0.00373776	0.00373776	0.102614	NRN1L/RPTOR	2
BP	GO:0002115	store-operated calcium entry	1/20	10/15476	0.1	77.38	8.69105	0.0128521	0.0128521	0.102614	STIM1	1
BP	GO:0016082	synaptic vesicle priming	1/20	10/15476	0.1	77.38	8.69105	0.0128521	0.0128521	0.102614	UNC13B	1
BP	GO:0030307	positive regulation of cell growth	1/20	10/15476	0.1	77.38	8.69105	0.0128521	0.0128521	0.102614	RPTOR	1
BP	GO:0110154	RNA decapping	1/20	10/15476	0.1	77.38	8.69105	0.0128521	0.0128521	0.102614	EDC4	1
BP	GO:2001259	positive regulation of cation channel activity	1/20	10/15476	0.1	77.38	8.69105	0.0128521	0.0128521	0.102614	STIM1	1
BP	GO:0006144	purine nucleobase metabolic process	1/20	12/15476	0.0833333	64.4833	7.91355	0.0154036	0.0154036	0.102614	APRT	1
BP	GO:0045927	positive regulation of growth	1/20	12/15476	0.0833333	64.4833	7.91355	0.0154036	0.0154036	0.102614	RPTOR	1
BP	GO:0048791	calcium ion-regulated exocytosis of neurotransmitter	1/20	12/15476	0.0833333	64.4833	7.91355	0.0154036	0.0154036	0.102614	UNC13B	1
BP	GO:0000076	DNA replication checkpoint signaling	1/20	13/15476	0.0769231	59.5231	7.59336	0.016677	0.016677	0.102614	CDT1	1
BP	GO:0006275	regulation of DNA replication	1/20	13/15476	0.0769231	59.5231	7.59336	0.016677	0.016677	0.102614	CDT1	1
BP	GO:0007528	neuromuscular junction development	1/20	13/15476	0.0769231	59.5231	7.59336	0.016677	0.016677	0.102614	UNC13B	1
BP	GO:0051646	mitochondrion localization	1/20	13/15476	0.0769231	59.5231	7.59336	0.016677	0.016677	0.102614	CLUH	1
BP	GO:0046112	nucleobase biosynthetic process	1/20	15/15476	0.0666667	51.5867	7.0509	0.0192191	0.0192191	0.102614	APRT	1
BP	GO:0009127	purine nucleoside monophosphate biosynthetic process	1/20	16/15476	0.0625	48.3625	6.81823	0.0204878	0.0204878	0.102614	APRT	1
BP	GO:0009168	purine ribonucleoside monophosphate biosynthetic process	1/20	16/15476	0.0625	48.3625	6.81823	0.0204878	0.0204878	0.102614	APRT	1
BP	GO:0033260	nuclear DNA replication	1/20	16/15476	0.0625	48.3625	6.81823	0.0204878	0.0204878	0.102614	CDT1	1
BP	GO:0043094	cellular metabolic compound salvage	1/20	16/15476	0.0625	48.3625	6.81823	0.0204878	0.0204878	0.102614	APRT	1
BP	GO:0044786	cell cycle DNA replication	1/20	16/15476	0.0625	48.3625	6.81823	0.0204878	0.0204878	0.102614	CDT1	1
BP	GO:1904064	positive regulation of cation transmembrane transport	1/20	16/15476	0.0625	48.3625	6.81823	0.0204878	0.0204878	0.102614	STIM1	1
BP	GO:0032411	positive regulation of transporter activity	1/20	17/15476	0.0588235	45.5176	6.60614	0.021755	0.021755	0.102614	STIM1	1
BP	GO:0032414	positive regulation of ion transmembrane transporter activity	1/20	17/15476	0.0588235	45.5176	6.60614	0.021755	0.021755	0.102614	STIM1	1
BP	GO:0120036	plasma membrane bounded cell projection organization	3/20	478/15476	0.00627615	4.85649	3.08085	0.0225822	0.0225822	0.102614	NRN1L/CDON/SPAG17	3
BP	GO:0009126	purine nucleoside monophosphate metabolic process	1/20	18/15476	0.0555556	42.9889	6.41174	0.0230206	0.0230206	0.102614	APRT	1
BP	GO:0009167	purine ribonucleoside monophosphate metabolic process	1/20	18/15476	0.0555556	42.9889	6.41174	0.0230206	0.0230206	0.102614	APRT	1
BP	GO:0034767	positive regulation of monoatomic ion transmembrane transport	1/20	18/15476	0.0555556	42.9889	6.41174	0.0230206	0.0230206	0.102614	STIM1	1
BP	GO:0030030	cell projection organization	3/20	484/15476	0.00619835	4.79628	3.05234	0.0233299	0.0233299	0.102614	NRN1L/CDON/SPAG17	3
BP	GO:0048812	neuron projection morphogenesis	2/20	185/15476	0.0108108	8.36541	3.62532	0.0234466	0.0234466	0.102614	NRN1L/CDON	2
BP	GO:0048858	cell projection morphogenesis	2/20	187/15476	0.0106952	8.27594	3.60082	0.0239209	0.0239209	0.102614	NRN1L/CDON	2
BP	GO:0120039	plasma membrane bounded cell projection morphogenesis	2/20	187/15476	0.0106952	8.27594	3.60082	0.0239209	0.0239209	0.102614	NRN1L/CDON	2
BP	GO:0006904	vesicle docking involved in exocytosis	1/20	19/15476	0.0526316	40.7263	6.23267	0.0242846	0.0242846	0.102614	UNC13B	1
BP	GO:0071902	positive regulation of protein serine/threonine kinase activity	1/20	19/15476	0.0526316	40.7263	6.23267	0.0242846	0.0242846	0.102614	RPTOR	1
BP	GO:0001101	response to acid chemical	1/20	20/15476	0.05	38.69	6.06701	0.0255471	0.0255471	0.102614	RPTOR	1
BP	GO:0007224	smoothened signaling pathway	1/20	20/15476	0.05	38.69	6.06701	0.0255471	0.0255471	0.102614	GLI3	1
BP	GO:0043200	response to amino acid	1/20	20/15476	0.05	38.69	6.06701	0.0255471	0.0255471	0.102614	RPTOR	1
BP	GO:0071229	cellular response to acid chemical	1/20	20/15476	0.05	38.69	6.06701	0.0255471	0.0255471	0.102614	RPTOR	1
BP	GO:0071230	cellular response to amino acid stimulus	1/20	20/15476	0.05	38.69	6.06701	0.0255471	0.0255471	0.102614	RPTOR	1
BP	GO:1901019	regulation of calcium ion transmembrane transporter activity	1/20	20/15476	0.05	38.69	6.06701	0.0255471	0.0255471	0.102614	STIM1	1
BP	GO:0051640	organelle localization	2/20	196/15476	0.0102041	7.89592	3.49494	0.0261043	0.0261043	0.102614	CLUH/UNC13B	2
BP	GO:0006270	DNA replication initiation	1/20	21/15476	0.047619	36.8476	5.91313	0.026808	0.026808	0.102614	CDT1	1
BP	GO:0009156	ribonucleoside monophosphate biosynthetic process	1/20	21/15476	0.047619	36.8476	5.91313	0.026808	0.026808	0.102614	APRT	1
BP	GO:0030574	collagen catabolic process	1/20	21/15476	0.047619	36.8476	5.91313	0.026808	0.026808	0.102614	MMP25	1
BP	GO:0043270	positive regulation of monoatomic ion transport	1/20	21/15476	0.047619	36.8476	5.91313	0.026808	0.026808	0.102614	STIM1	1
BP	GO:0009112	nucleobase metabolic process	1/20	22/15476	0.0454545	35.1727	5.76969	0.0280674	0.0280674	0.105048	APRT	1
BP	GO:0009161	ribonucleoside monophosphate metabolic process	1/20	23/15476	0.0434783	33.6435	5.63554	0.0293253	0.0293253	0.105085	APRT	1
BP	GO:0034764	positive regulation of transmembrane transport	1/20	23/15476	0.0434783	33.6435	5.63554	0.0293253	0.0293253	0.105085	STIM1	1
BP	GO:0032963	collagen metabolic process	1/20	24/15476	0.0416667	32.2417	5.50972	0.0305816	0.0305816	0.105114	MMP25	1
BP	GO:0038202	TORC1 signaling	1/20	24/15476	0.0416667	32.2417	5.50972	0.0305816	0.0305816	0.105114	RPTOR	1
BP	GO:0009124	nucleoside monophosphate biosynthetic process	1/20	26/15476	0.0384615	29.7615	5.27979	0.0330895	0.0330895	0.111459	APRT	1
BP	GO:0048167	regulation of synaptic plasticity	1/20	29/15476	0.0344828	26.6828	4.97967	0.0368399	0.0368399	0.1123	ZZEF1	1
BP	GO:1903169	regulation of calcium ion transmembrane transport	1/20	29/15476	0.0344828	26.6828	4.97967	0.0368399	0.0368399	0.1123	STIM1	1
BP	GO:0009123	nucleoside monophosphate metabolic process	1/20	30/15476	0.0333333	25.7933	4.88955	0.0380869	0.0380869	0.1123	APRT	1
BP	GO:0017156	calcium-ion regulated exocytosis	1/20	31/15476	0.0322581	24.9613	4.80373	0.0393325	0.0393325	0.1123	UNC13B	1
BP	GO:0031175	neuron projection development	2/20	246/15476	0.00813008	6.29106	3.00914	0.0396157	0.0396157	0.1123	NRN1L/CDON	2
BP	GO:0007268	chemical synaptic transmission	2/20	250/15476	0.008	6.1904	2.97618	0.0407921	0.0407921	0.1123	ZZEF1/UNC13B	2
BP	GO:0098916	anterograde trans-synaptic signaling	2/20	250/15476	0.008	6.1904	2.97618	0.0407921	0.0407921	0.1123	ZZEF1/UNC13B	2
BP	GO:0099537	trans-synaptic signaling	2/20	250/15476	0.008	6.1904	2.97618	0.0407921	0.0407921	0.1123	ZZEF1/UNC13B	2
BP	GO:0000902	cell morphogenesis	2/20	252/15476	0.00793651	6.14127	2.95998	0.0413852	0.0413852	0.1123	NRN1L/CDON	2
BP	GO:0140029	exocytic process	1/20	33/15476	0.030303	23.4485	4.64365	0.0418189	0.0418189	0.1123	UNC13B	1
BP	GO:0048278	vesicle docking	1/20	34/15476	0.0294118	22.7588	4.56883	0.0430598	0.0430598	0.1123	UNC13B	1
BP	GO:2001257	regulation of cation channel activity	1/20	34/15476	0.0294118	22.7588	4.56883	0.0430598	0.0430598	0.1123	STIM1	1
BP	GO:0021700	developmental maturation	1/20	35/15476	0.0285714	22.1086	4.49715	0.0442992	0.0442992	0.1123	UNC13B	1
BP	GO:0099536	synaptic signaling	2/20	263/15476	0.00760456	5.88441	2.87385	0.0447066	0.0447066	0.1123	ZZEF1/UNC13B	2
BP	GO:0016079	synaptic vesicle exocytosis	1/20	36/15476	0.0277778	21.4944	4.42839	0.0455371	0.0455371	0.1123	UNC13B	1
BP	GO:0031570	DNA integrity checkpoint signaling	1/20	36/15476	0.0277778	21.4944	4.42839	0.0455371	0.0455371	0.1123	CDT1	1
BP	GO:1990138	neuron projection extension	1/20	36/15476	0.0277778	21.4944	4.42839	0.0455371	0.0455371	0.1123	NRN1L	1
BP	GO:0001558	regulation of cell growth	1/20	37/15476	0.027027	20.9135	4.36235	0.0467734	0.0467734	0.1123	RPTOR	1
BP	GO:0051924	regulation of calcium ion transport	1/20	37/15476	0.027027	20.9135	4.36235	0.0467734	0.0467734	0.1123	STIM1	1
BP	GO:0048666	neuron development	2/20	273/15476	0.00732601	5.66886	2.79969	0.0478107	0.0478107	0.1123	NRN1L/CDON	2
BP	GO:0048588	developmental cell growth	1/20	38/15476	0.0263158	20.3632	4.29887	0.0480083	0.0480083	0.1123	NRN1L	1
BP	GO:0060560	developmental growth involved in morphogenesis	1/20	38/15476	0.0263158	20.3632	4.29887	0.0480083	0.0480083	0.1123	NRN1L	1
BP	GO:0009267	cellular response to starvation	1/20	39/15476	0.025641	19.841	4.23777	0.0492416	0.0492416	0.113344	RPTOR	1
BP	GO:0022406	membrane docking	1/20	40/15476	0.025	19.345	4.1789	0.0504734	0.0504734	0.113344	UNC13B	1
BP	GO:0140056	organelle localization by membrane tethering	1/20	40/15476	0.025	19.345	4.1789	0.0504734	0.0504734	0.113344	UNC13B	1
BP	GO:0031669	cellular response to nutrient levels	1/20	42/15476	0.0238095	18.4238	4.06734	0.0529324	0.0529324	0.117302	RPTOR	1
BP	GO:0045860	positive regulation of protein kinase activity	1/20	43/15476	0.0232558	17.9953	4.0144	0.0541597	0.0541597	0.118077	RPTOR	1
BP	GO:0035249	synaptic transmission, glutamatergic	1/20	44/15476	0.0227273	17.5864	3.96322	0.0553854	0.0553854	0.118077	UNC13B	1
BP	GO:0042594	response to starvation	1/20	44/15476	0.0227273	17.5864	3.96322	0.0553854	0.0553854	0.118077	RPTOR	1
BP	GO:0035082	axoneme assembly	1/20	45/15476	0.0222222	17.1956	3.91369	0.0566096	0.0566096	0.119178	SPAG17	1
BP	GO:0040008	regulation of growth	1/20	48/15476	0.0208333	16.1208	3.77419	0.0602733	0.0602733	0.123291	RPTOR	1
BP	GO:0044093	positive regulation of molecular function	2/20	314/15476	0.00636943	4.92866	2.52996	0.0613293	0.0613293	0.123291	STIM1/RPTOR	2
BP	GO:0007269	neurotransmitter secretion	1/20	49/15476	0.0204082	15.7918	3.73045	0.0614915	0.0614915	0.123291	UNC13B	1
BP	GO:0099643	signal release from synapse	1/20	49/15476	0.0204082	15.7918	3.73045	0.0614915	0.0614915	0.123291	UNC13B	1
BP	GO:0007267	cell-cell signaling	2/20	322/15476	0.00621118	4.80621	2.48278	0.0641069	0.0641069	0.127023	ZZEF1/UNC13B	2
BP	GO:0001578	microtubule bundle formation	1/20	56/15476	0.0178571	13.8179	3.4566	0.069977	0.069977	0.137042	SPAG17	1
BP	GO:0000956	nuclear-transcribed mRNA catabolic process	1/20	58/15476	0.0172414	13.3414	3.38724	0.0723881	0.0723881	0.137672	EDC4	1
BP	GO:0031929	TOR signaling	1/20	60/15476	0.0166667	12.8967	3.32121	0.0747931	0.0747931	0.137672	RPTOR	1
BP	GO:0048589	developmental growth	1/20	60/15476	0.0166667	12.8967	3.32121	0.0747931	0.0747931	0.137672	NRN1L	1
BP	GO:0030182	neuron differentiation	2/20	353/15476	0.00566572	4.38414	2.31365	0.0752673	0.0752673	0.137672	NRN1L/CDON	2
BP	GO:0000075	cell cycle checkpoint signaling	1/20	63/15476	0.015873	12.2825	3.22786	0.0783897	0.0783897	0.137672	CDT1	1
BP	GO:0010506	regulation of autophagy	1/20	63/15476	0.015873	12.2825	3.22786	0.0783897	0.0783897	0.137672	RPTOR	1
BP	GO:0051650	establishment of vesicle localization	1/20	63/15476	0.015873	12.2825	3.22786	0.0783897	0.0783897	0.137672	UNC13B	1
BP	GO:0003341	cilium movement	1/20	64/15476	0.015625	12.0906	3.19815	0.0795856	0.0795856	0.137672	SPAG17	1
BP	GO:0045055	regulated exocytosis	1/20	64/15476	0.015625	12.0906	3.19815	0.0795856	0.0795856	0.137672	UNC13B	1
BP	GO:0051052	regulation of DNA metabolic process	1/20	64/15476	0.015625	12.0906	3.19815	0.0795856	0.0795856	0.137672	CDT1	1
BP	GO:0051648	vesicle localization	1/20	64/15476	0.015625	12.0906	3.19815	0.0795856	0.0795856	0.137672	UNC13B	1
CC	GO:0099568	cytoplasmic region	2/19	81/14711	0.0246914	19.1176	5.87982	0.00481857	0.00481857	0.102194	SPAG17/UNC13B	2
CC	GO:0030424	axon	2/19	134/14711	0.0149254	11.5562	4.41435	0.0127246	0.0127246	0.102194	CDON/UNC13B	2
CC	GO:0098831	presynaptic active zone cytoplasmic component	1/19	12/14711	0.0833333	64.5219	7.91613	0.0153947	0.0153947	0.102194	UNC13B	1
CC	GO:0030008	TRAPP complex	1/19	14/14711	0.0714286	55.3045	7.31018	0.0179386	0.0179386	0.102194	TRAPPC2L	1
CC	GO:0043195	terminal bouton	1/19	17/14711	0.0588235	45.5449	6.60838	0.0217427	0.0217427	0.102194	UNC13B	1
CC	GO:0031594	neuromuscular junction	1/19	18/14711	0.0555556	43.0146	6.41393	0.0230076	0.0230076	0.102194	UNC13B	1
CC	GO:0099738	cell cortex region	1/19	19/14711	0.0526316	40.7507	6.23482	0.024271	0.024271	0.102194	UNC13B	1
CC	GO:0043679	axon terminus	1/19	28/14711	0.0357143	27.6523	5.07631	0.035572	0.035572	0.106364	UNC13B	1
CC	GO:0044306	neuron projection terminus	1/19	29/14711	0.0344828	26.6987	4.98151	0.0368199	0.0368199	0.106364	UNC13B	1
CC	GO:0030672	synaptic vesicle membrane	1/19	35/14711	0.0285714	22.1218	4.49887	0.0442758	0.0442758	0.106364	UNC13B	1
CC	GO:0099501	exocytic vesicle membrane	1/19	35/14711	0.0285714	22.1218	4.49887	0.0442758	0.0442758	0.106364	UNC13B	1
CC	GO:0042734	presynaptic membrane	1/19	36/14711	0.0277778	21.5073	4.4301	0.0455131	0.0455131	0.106364	UNC13B	1
CC	GO:0150034	distal axon	1/19	41/14711	0.0243902	18.8845	4.12378	0.0516769	0.0516769	0.106364	UNC13B	1
CC	GO:0048786	presynaptic active zone	1/19	42/14711	0.0238095	18.4348	4.06897	0.0529051	0.0529051	0.106364	UNC13B	1
CC	GO:0000932	P-body	1/19	43/14711	0.0232558	18.0061	4.01603	0.0541319	0.0541319	0.106364	EDC4	1
CC	GO:0099023	vesicle tethering complex	1/19	51/14711	0.0196078	15.1816	3.64827	0.0638916	0.0638916	0.115467	TRAPPC2L	1
CC	GO:0005930	axoneme	1/19	56/14711	0.0178571	13.8261	3.45811	0.0699429	0.0699429	0.115467	SPAG17	1
CC	GO:0097014	ciliary plasm	1/19	57/14711	0.0175439	13.5836	3.42299	0.0711487	0.0711487	0.115467	SPAG17	1
CC	GO:0032838	plasma membrane bounded cell projection cytoplasm	1/19	62/14711	0.016129	12.4881	3.25974	0.0771556	0.0771556	0.115467	SPAG17	1
CC	GO:0030658	transport vesicle membrane	1/19	63/14711	0.015873	12.2899	3.22934	0.0783525	0.0783525	0.115467	UNC13B	1
MF	GO:0005246	calcium channel regulator activity	1/23	11/15924	0.0909091	62.9407	7.81557	0.0157786	0.0157786	0.232527	STIM1	1
MF	GO:0008484	sulfuric ester hydrolase activity	1/23	11/15924	0.0909091	62.9407	7.81557	0.0157786	0.0157786	0.232527	GALNS	1
MF	GO:0019905	syntaxin binding	1/23	41/15924	0.0243902	16.8865	3.87364	0.0576101	0.0576101	0.300388	UNC13B	1
MF	GO:0016763	pentosyltransferase activity	1/23	48/15924	0.0208333	14.4239	3.54237	0.0671232	0.0671232	0.300388	APRT	1
MF	GO:0099106	ion channel regulator activity	1/23	52/15924	0.0192308	13.3144	3.38269	0.0725179	0.0725179	0.300388	STIM1	1

## Sheet: S10
category	subcategory	ID	Description	GeneRatio	BgRatio	RichFactor	FoldEnrichment	zScore	pvalue	p.adjust	qvalue	geneID	Count
Human Diseases	Cancer: specific types	bta05219	Bladder cancer	2/14	43/9584	0.0465116	31.8405	7.75207	0.0017292	0.0017292	0.0890336	536051/504408	2
Environmental Information Processing	Signal transduction	bta04340	Hedgehog signaling pathway	2/14	57/9584	0.0350877	24.0201	6.66691	0.00302078	0.00302078	0.0890336	536011/785371	2
Human Diseases	Cancer: overview	bta05206	MicroRNAs in cancer	3/14	296/9584	0.0101351	6.93822	3.96917	0.00824246	0.00824246	0.161957	504408/515903/507056	3
Organismal Systems	Endocrine system	bta04928	Parathyroid hormone synthesis, secretion and action	2/14	115/9584	0.0173913	11.9056	4.49992	0.0118214	0.0118214	0.16341	536051/531092	2
Organismal Systems	Nervous system	bta04722	Neurotrophin signaling pathway	2/14	125/9584	0.016	10.9531	4.28402	0.0138606	0.0138606	0.16341	536051/504408	2
Organismal Systems	Endocrine system	bta04910	Insulin signaling pathway	2/14	141/9584	0.0141844	9.71023	3.98514	0.0174188	0.0174188	0.171132	536051/507056	2
Environmental Information Processing	Signal transduction	bta04150	mTOR signaling pathway	2/14	165/9584	0.0121212	8.29784	3.61653	0.0234062	0.0234062	0.197105	536051/507056	2
Metabolism	Glycan biosynthesis and metabolism	bta00531	Glycosaminoglycan degradation	1/14	23/9584	0.0434783	29.764	5.28226	0.0331007	0.0331007	0.225837	515809	1
Cellular Processes	Transport and catabolism	bta04136	Autophagy - other	1/14	33/9584	0.030303	20.7446	4.3455	0.0471725	0.0471725	0.225837	507056	1
Environmental Information Processing	Signal transduction	bta04024	cAMP signaling pathway	2/14	251/9584	0.00796813	5.45475	2.73532	0.050538	0.050538	0.225837	536051/785371	2
Human Diseases	Cancer: specific types	bta05216	Thyroid cancer	1/14	42/9584	0.0238095	16.2993	3.80046	0.0596742	0.0596742	0.225837	536051	1
Environmental Information Processing	Signal transduction	bta04010	MAPK signaling pathway	2/14	300/9584	0.00666667	4.56381	2.39865	0.0693713	0.0693713	0.225837	536051/504408	2
Metabolism	Lipid metabolism	bta00565	Ether lipid metabolism	1/14	55/9584	0.0181818	12.4468	3.25611	0.0774637	0.0774637	0.225837	282513	1
Human Diseases	Cancer: specific types	bta05213	Endometrial cancer	1/14	60/9584	0.0166667	11.4095	3.09354	0.0842221	0.0842221	0.225837	536051	1
Organismal Systems	Aging	bta04213	Longevity regulating pathway - multiple species	1/14	61/9584	0.0163934	11.2225	3.06333	0.0855683	0.0855683	0.225837	507056	1
Organismal Systems	Nervous system	bta04730	Long-term depression	1/14	63/9584	0.015873	10.8662	3.00496	0.0882551	0.0882551	0.225837	536051	1
Human Diseases	Cancer: specific types	bta05217	Basal cell carcinoma	1/14	63/9584	0.015873	10.8662	3.00496	0.0882551	0.0882551	0.225837	785371	1
Human Diseases	Cancer: specific types	bta05221	Acute myeloid leukemia	1/14	69/9584	0.0144928	9.92133	2.84452	0.0962717	0.0962717	0.225837	536051	1
Organismal Systems	Nervous system	bta04720	Long-term potentiation	1/14	70/9584	0.0142857	9.77959	2.81968	0.0976014	0.0976014	0.225837	536051	1
Human Diseases	Cancer: specific types	bta05211	Renal cell carcinoma	1/14	74/9584	0.0135135	9.25097	2.72514	0.102902	0.102902	0.225837	536051	1
Human Diseases	Cancer: specific types	bta05218	Melanoma	1/14	74/9584	0.0135135	9.25097	2.72514	0.102902	0.102902	0.225837	536051	1
Human Diseases	Cancer: specific types	bta05223	Non-small cell lung cancer	1/14	74/9584	0.0135135	9.25097	2.72514	0.102902	0.102902	0.225837	536051	1
Human Diseases	Cancer: specific types	bta05212	Pancreatic cancer	1/14	77/9584	0.012987	8.89054	2.65882	0.106859	0.106859	0.225837	536051	1
Genetic Information Processing	Folding, sorting and degradation	bta03018	RNA degradation	1/14	78/9584	0.0128205	8.77656	2.63751	0.108174	0.108174	0.225837	513171	1
Human Diseases	Cancer: specific types	bta05214	Glioma	1/14	78/9584	0.0128205	8.77656	2.63751	0.108174	0.108174	0.225837	536051	1
Human Diseases	Cancer: specific types	bta05220	Chronic myeloid leukemia	1/14	79/9584	0.0126582	8.66546	2.61658	0.109487	0.109487	0.225837	536051	1
Organismal Systems	Nervous system	bta04721	Synaptic vesicle cycle	1/14	80/9584	0.0125	8.55714	2.59602	0.110799	0.110799	0.225837	530692	1
Human Diseases	Drug resistance: antineoplastic	bta01521	EGFR tyrosine kinase inhibitor resistance	1/14	82/9584	0.0121951	8.34843	2.55595	0.113417	0.113417	0.225837	536051	1
Environmental Information Processing	Signal transduction	bta04012	ErbB signaling pathway	1/14	86/9584	0.0116279	7.96013	2.47976	0.118631	0.118631	0.225837	536051	1
Metabolism	Global and overview maps	bta01232	Nucleotide metabolism	1/14	88/9584	0.0113636	7.77922	2.44348	0.121228	0.121228	0.225837	519017	1
Organismal Systems	Aging	bta04211	Longevity regulating pathway	1/14	90/9584	0.0111111	7.60635	2.40834	0.123817	0.123817	0.225837	507056	1
Human Diseases	Cancer: specific types	bta05210	Colorectal cancer	1/14	92/9584	0.0108696	7.44099	2.37425	0.126399	0.126399	0.225837	536051	1
Organismal Systems	Endocrine system	bta04914	Progesterone-mediated oocyte maturation	1/14	94/9584	0.0106383	7.28267	2.34118	0.128975	0.128975	0.225837	536051	1
Human Diseases	Drug resistance: antineoplastic	bta01522	Endocrine resistance	1/14	95/9584	0.0105263	7.20602	2.325	0.13026	0.13026	0.225837	536051	1
Human Diseases	Cancer: specific types	bta05215	Prostate cancer	1/14	99/9584	0.010101	6.91486	2.26257	0.135382	0.135382	0.225854	536051	1
Organismal Systems	Environmental adaptation	bta04713	Circadian entrainment	1/14	101/9584	0.00990099	6.77793	2.23264	0.137932	0.137932	0.225854	504408	1
Organismal Systems	Nervous system	bta04726	Serotonergic synapse	1/14	122/9584	0.00819672	5.61124	1.96049	0.164296	0.164296	0.25276	536051	1
Organismal Systems	Immune system	bta04611	Platelet activation	1/14	123/9584	0.00813008	5.56562	1.94914	0.165532	0.165532	0.25276	534816	1
Environmental Information Processing	Signal transduction	bta04152	AMPK signaling pathway	1/14	126/9584	0.00793651	5.43311	1.91581	0.169231	0.169231	0.25276	507056	1
Metabolism	Nucleotide metabolism	bta00230	Purine metabolism	1/14	133/9584	0.0075188	5.14715	1.84203	0.177804	0.177804	0.25276	519017	1
Environmental Information Processing	Signal transduction	bta04668	TNF signaling pathway	1/14	134/9584	0.00746269	5.10874	1.83191	0.179022	0.179022	0.25276	504408	1
Environmental Information Processing	Signal transduction	bta04068	FoxO signaling pathway	1/14	135/9584	0.00740741	5.0709	1.82189	0.180238	0.180238	0.25276	536051	1
Cellular Processes	Transport and catabolism	bta04142	Lysosome	1/14	141/9584	0.0070922	4.85512	1.76381	0.187501	0.187501	0.25276	515809	1
Organismal Systems	Circulatory system	bta04270	Vascular smooth muscle contraction	1/14	142/9584	0.00704225	4.82093	1.75444	0.188705	0.188705	0.25276	536051	1
Human Diseases	Cancer: specific types	bta05224	Breast cancer	1/14	151/9584	0.00662252	4.53359	1.67393	0.199472	0.199472	0.25276	536051	1
Human Diseases	Cancer: specific types	bta05226	Gastric cancer	1/14	154/9584	0.00649351	4.44527	1.64849	0.203032	0.203032	0.25276	536051	1
Organismal Systems	Circulatory system	bta04261	Adrenergic signaling in cardiomyocytes	1/14	158/9584	0.00632911	4.33273	1.61556	0.207755	0.207755	0.25276	504408	1
Human Diseases	Endocrine and metabolic disease	bta04934	Cushing syndrome	1/14	158/9584	0.00632911	4.33273	1.61556	0.207755	0.207755	0.25276	536051	1
Organismal Systems	Immune system	bta04650	Natural killer cell mediated cytotoxicity	1/14	160/9584	0.00625	4.27857	1.59951	0.210107	0.210107	0.25276	536051	1
Cellular Processes	Cell growth and death	bta04110	Cell cycle	1/14	164/9584	0.00609756	4.17422	1.56816	0.214791	0.214791	0.253227	519016	1
Cellular Processes	Transport and catabolism	bta04140	Autophagy - animal	1/14	173/9584	0.00578035	3.95706	1.50115	0.225236	0.225236	0.258375	507056	1
Human Diseases	Cancer: specific types	bta05225	Hepatocellular carcinoma	1/14	176/9584	0.00568182	3.88961	1.47981	0.228688	0.228688	0.258375	536051	1
Human Diseases	Infectious disease: viral	bta05160	Hepatitis C	1/14	182/9584	0.00549451	3.76138	1.4385	0.235551	0.235551	0.258375	536051	1
Human Diseases	Infectious disease: viral	bta05161	Hepatitis B	1/14	183/9584	0.00546448	3.74083	1.43179	0.23669	0.23669	0.258375	536051	1
Organismal Systems	Immune system	bta04062	Chemokine signaling pathway	1/14	191/9584	0.0052356	3.58414	1.37972	0.24574	0.24574	0.263376	536051	1
Cellular Processes	Cellular community - eukaryotes	bta04510	Focal adhesion	1/14	204/9584	0.00490196	3.35574	1.30077	0.260233	0.260233	0.270266	536051	1
Human Diseases	Cancer: overview	bta05205	Proteoglycans in cancer	1/14	205/9584	0.00487805	3.33937	1.29496	0.261338	0.261338	0.270266	536051	1
Environmental Information Processing	Signal transduction	bta04015	Rap1 signaling pathway	1/14	216/9584	0.00462963	3.16931	1.23334	0.273382	0.273382	0.277848	536051	1
Cellular Processes	Cell motility	bta04810	Regulation of actin cytoskeleton	1/14	233/9584	0.00429185	2.93807	1.14546	0.291639	0.291639	0.286522	536051	1
Human Diseases	Substance dependence	bta05034	Alcoholism	1/14	233/9584	0.00429185	2.93807	1.14546	0.291639	0.291639	0.286522	536051	1
Organismal Systems	Environmental adaptation	bta04714	Thermogenesis	1/14	260/9584	0.00384615	2.63297	1.02099	0.319761	0.319761	0.303007	507056	1
Human Diseases	Cancer: overview	bta05208	Chemical carcinogenesis - reactive oxygen species	1/14	263/9584	0.00380228	2.60293	1.00814	0.322821	0.322821	0.303007	536051	1
Environmental Information Processing	Signal transduction	bta04020	Calcium signaling pathway	1/14	264/9584	0.00378788	2.59307	1.0039	0.323838	0.323838	0.303007	534816	1
Environmental Information Processing	Signal transduction	bta04151	PI3K-Akt signaling pathway	1/14	392/9584	0.00255102	1.74636	0.577089	0.442931	0.442931	0.407963	507056	1
Human Diseases	Neurodegenerative disease	bta05010	Alzheimer disease	1/14	423/9584	0.00236407	1.61837	0.497516	0.468682	0.468682	0.42504	536051	1

[truncated: 1 more sheets: S11]
